# Supplementary material for: Selenium and Vitamin E Concentrations in Miranda Jennies and Foals (Equus asinus) in Northeast Portugal
Source: Animals (Basel). 2021 Jun 14;11(6):1772. doi: 10.3390/ani11061772 (PMC8231900; doi:10.3390/ani11061772)
Supplement: Supplementary file 1 [file animals-11-01772-s001.zip]

Archive with 1 entries (1 files):
- animals-1201341-supplementary.pdf
